# Supplementary material for: Overexpression of Liriodendron Hybrid LhGLK1 in Arabidopsis Leads to Excessive Chlorophyll Synthesis and Improved Growth
Source: Int J Mol Sci. 2024 Jun 26;25(13):6968. doi: 10.3390/ijms25136968 (PMC11241243; doi:10.3390/ijms25136968)
Supplement: Supplementary file 1 [file ijms-25-06968-s001.zip]

Archive with 2 entries (2 files):
- Supplymental Figures.pdf
- Supplymental Table.xlsx
