# Supplementary material for: Overexpression of Liriodendron Hybrid LhGLK1 in Arabidopsis Leads to Excessive Chlorophyll Synthesis and Improved Growth
Source: Int J Mol Sci. 2024 Jun 26;25(13):6968. doi: 10.3390/ijms25136968 (PMC11241243; doi:10.3390/ijms25136968)
Supplement: Supplementary file 1 [file ijms-25-06968-s001.zip › Supplymental Table.xlsx]

## Sheet: Sheet1
Table S1. List of the primers used for qRT-PCR.
genes	Primer F (5’-3’ )	Primer R (5’-3’ )
18S(Liriodendron hybrid)	ATTTCTGCCCTATCAACTTTCG	TTGTTATTTATTGTCACTACCTCCC
LhGLK2	TTGCTCGACGACATCAGCTTC	GTGGCGATAAAGTCACCTCCA
LhGLK1	CTCAATGACATCGACCTCCA	TCCGAATCCACCGACGAGA
AtActin-2	TGGCCGATGGTGAGGATATT	AACCAGCCTTCACCATTCCA
AtLHCA1	CCCTTCGCTTCTCTCTTCTTC	AGTGAGCAGCCATTCTGATAC
AtLHCB3	CACGAGCTCAAGCAGTGTTC	CGAGAGAGACAACATCACGA
AtHEMA1	TAATGGGGTTCGTGTTCTTCCG	ATGCTAGCTGCATTAGACGCAG
